# Supplementary material for: UV Sensitivities of Two Littoral and Two Deep-Freshwater Amphipods (Amphipoda, Crustacea) Reflect Their Preferred Depths in the Ancient Lake Baikal
Source: Biology (Basel). 2024 Dec 2;13(12):1004. doi: 10.3390/biology13121004 (PMC11672936; doi:10.3390/biology13121004)
Supplement: Supplementary file 1 [file biology-13-01004-s001.zip]

Archive with 1 entries (1 files):
- biology-3350103-supplementary.xlsx
